# Supplementary material for: The Elephant in the Room: A Cross-Sectional Study on the Stressful Psychological Effects of the COVID-19 Pandemic in Mental Healthcare Workers
Source: Brain Sci. 2022 Mar 19;12(3):408. doi: 10.3390/brainsci12030408 (PMC8946286; doi:10.3390/brainsci12030408)
Supplement: Supplementary file 1 [file brainsci-12-00408-s001.zip]

Archive with 1 entries (1 files):
- brainsci-1589723-supplementary.pdf
